# Supplementary material for: Combination of Cisplatin and Irradiation Induces Immunogenic Cell Death and Potentiates Postirradiation Anti–PD-1 Treatment Efficacy in Urothelial Carcinoma
Source: Int J Mol Sci. 2021 Jan 7;22(2):535. doi: 10.3390/ijms22020535 (PMC7825793; doi:10.3390/ijms22020535)
Supplement: Supplementary file 1 [file ijms-22-00535-s001.zip]

Archive with 3 entries (3 files):
- Supplementary materials/Figure legends of supplementary figures.doc
- Supplementary materials/Figure S1.pptx
- Supplementary materials/Figure S2.pptx
